# Supplementary material for: Wearable GPS and Accelerometer Technologies for Monitoring Mobility and Physical Activity in Neurodegenerative Disorders: A Systematic Review
Source: Sensors (Basel). 2021 Dec 10;21(24):8261. doi: 10.3390/s21248261 (PMC8705556; doi:10.3390/s21248261)
Supplement: Supplementary file 1 [file sensors-21-08261-s001.zip]

Archive with 1 entries (1 files):
- sensors-1429776-supplementary.pdf
